# Supplementary material for: Flexible and Effective Preparation of Magnetic Nanoclusters via One-Step Flow Synthesis
Source: Nanomaterials (Basel). 2022 Jan 22;12(3):350. doi: 10.3390/nano12030350 (PMC8840485; doi:10.3390/nano12030350)
Supplement: Supplementary file 1 [file nanomaterials-12-00350-s001.zip]

Archive with 1 entries (1 files):
- nanomaterials-1563486-supplementary.pdf
